# Supplementary material for: ZmLBD5 Increases Drought Sensitivity by Suppressing ROS Accumulation in Arabidopsis
Source: Plants (Basel). 2022 May 23;11(10):1382. doi: 10.3390/plants11101382 (PMC9144968; doi:10.3390/plants11101382)
Supplement: Supplementary file 1 [file plants-11-01382-s001.zip]

Archive with 1 entries (1 files):
- plants-1716969-supplementary.xlsx
