# Supplementary material for: ZmLBD5 Increases Drought Sensitivity by Suppressing ROS Accumulation in Arabidopsis
Source: Plants (Basel). 2022 May 23;11(10):1382. doi: 10.3390/plants11101382 (PMC9144968; doi:10.3390/plants11101382)
Supplement: Supplementary file 1 [file plants-11-01382-s001.zip › plants-1716969-supplementary.xlsx]

## Sheet: Sheet1
Table S1. The primers of RT-qPCR and vector construction
primer name	primer sequences	primer application
qZmLBD5 F	CTCGGCAAGAACAGGCAAAGGG	Real-time qPCR
qZmLBD5 R	TGGGAGTGGGCATGGGAAGC
qPP2CA F	ATGTCAGAGACCAACAAGAATGCC
qPP2CA R	CTACTTGTTCAGGCCGGTCTTG
qRD17 F	ACGTCCACGCCGTTGGT
qRD17 R	CTCCGGATGTTCCACTGGAA
qRD26 F	GAAGGTGAGGCGGAGAGTG
qRD26 R	CCCGAAACTCTGAGTCAACCT
qDREB2A F	GACCTAAATGGCGACGATGT
qDREB2A R	TCGAGCTGAAACGGAGGTAT
qRD29A F	TGGACACGAATTCTCCATCA
qRD29A R	TTCCAGCTCAGCTCCTGATT
qRD29B F	GGAGAGAGCAGAGAGGCTCA
qRD29B R	CCGTTGACCACCGAGATAGT
AtACTIN8 F	CTCAGGTATTGCAGACCGTATGAG
AtACTIN8 R	CTGGACCTGCTTCATCATACTCTG
AtUBQ10 F	GGTTTGTGTTTTGGGGCCTT
AtUBQ10 R	ACGAAGCGATGATAAAGAAGAAGT
ZmeF1a F	TGGGCCTACTGGTCTTACTACTGA
ZmeF1a R	ACATACCCACGCTTCAGATCCT
Zm18S F	CCATCCCTCCGTAGTTAGCTTCT
Zm18S R	CCTGTCGGCCAAGGCTATATAC
ZmLBD5-GFP F	ATTTGGAGAGGACAGGGTACCATGCGGATGAGCTGCAACGGCT	construct vector
ZmLBD5-GFP R	GGTACTAGTGTCGACTCTAGAGGCCGGCAGCTGCAGGCGC
